# Supplementary material for: Identifying Novel Subtypes of Functional Gastrointestinal Disorder by Analyzing Nonlinear Structure in Integrative Biopsychosocial Questionnaire Data
Source: J Clin Med. 2024 May 10;13(10):2821. doi: 10.3390/jcm13102821 (PMC11122158; doi:10.3390/jcm13102821)
Supplement: Supplementary file 1 [file jcm-13-02821-s001.zip]

Archive with 1 entries (1 files):
- jcm-2951000-supplementary.pdf
